# Supplementary material for: The Lone Star tick, Amblyomma americanum, salivary factors exacerbate the clinical outcome of Heartland virus disease in a small animal model
Source: Sci Rep. 2023 Aug 16;13:13304. doi: 10.1038/s41598-023-40397-x (PMC10432400; doi:10.1038/s41598-023-40397-x)
Supplement: Supplementary file 1 — Supplementary Tables. [file 41598_2023_40397_MOESM1_ESM.xlsx]

## Sheet: S1. Observations
Supplementary Table S1. Clinical Scoring Criteria
Parameter	Degree of Parameter	Possible Score
Appearance	Normal (smooth coat, eyes/nose clear)	0
	Reduced grooming	1
	Dull/rough coat and/or ocular/nasal discharge	2
	No grooming, piloerection, hunched posture	3
Body Condition	Normal	0
	Vertebrae and/or pelvis beginning to show	1
	Vertebrae and/or dorsal pelvis beginning to show and thin in abdomen	2
	Vertebrae, dorsal pelvis, and/or ribs prevalent and thin in abdomen	3
Natural Behavior (home cage)	Normal	0
	Minor changes, less peer interaction	1
	Little peer interaction, less mobile and alert, isolated	2
	No peer interaction, vocalization, self-mutilation*, restless, still	3
Provoked Behavior	Normal	0
	Subdued but normal when stimulated	1
	Subdued even when stimulated, lethargic	2
	Unresponsive when stimulated*, moribund*, prostrate*	3
Cumulative Score	Score of 0 - 5 = No intervention
	Score of > 6 = More frequent monitoring
	Score of 8 - 10 = Contact PI for possible euthanasia
	Score of ≥ 11 = Euthanasia
* Observation requires humane euthanasia

## Sheet: S2. Hematology
Supplementary Table S2. Hematology Results
			Parameter
Day	Group	Animal	WBC	NEUT	LYMPH	MONO	EOS	BASO	nRBCs	NEUT %	LYMPH %	MONO %	EOS %	BASO %	RBC	HGB	HCT	MCV	MCH	MCHC	RDW	PLT	MPV		Unit of Measurement		Abbreviation		Parameter
0	Control	151	1.28	0.18	0.98	0.06	0.05	0.01	0	13.73	76.66	5.03	3.92	0.66	2.51	3.9	16.5	65.6	15.5	23.6	34.2	282	5.5		K/uL		WBC		White Blood Cells
		152	4.16	0.65	3.26	0.2	0.04	0.02	0	15.59	78.25	4.75	0.97	0.44	6.21	11	38.9	62.6	17.7	28.3	18.2	407	5.2		K/uL		NEUT		Neutrophils
		153	4.5	0.91	3.46	0.08	0.04	0.01	0	20.21	76.82	1.81	0.93	0.24	7.34	12.6	46.9	63.9	17.2	26.9	17.9	587	5.5		K/uL		LYMPH		Lymphocytes
		154	2.68	0.62	1.98	0.06	0.01	0	0	23.21	73.98	2.38	0.31	0.13	5.01	8.7	32.2	64.2	17.4	27	25.2	634	4.8		K/uL		MONO		Monocytes
	HRTV	301	2.56	0.66	1.81	0.09	0	0	0	25.65	70.68	3.44	0.17	0.06	7.74	14.2	51.5	66.5	18.3	27.6	22.2	464	4		K/uL		EOS		Eosinophils
		302	2.5	0.48	1.93	0.09	0	0	0	19.12	77.09	3.6	0	0.18	5.04	9.1	32.9	65.2	18.1	27.7	21.7	208	4.8		K/uL		BASO		Basophils
		303	3.92	0.92	2.92	0.08	0	0	0	23.39	74.38	2.13	0.1	0	7.81	14.3	52.2	66.8	18.3	27.4	20.7	512	4.1		K/uL		nRBCs		nucleated Red Blood Cells
		304	4.36	0.78	3.43	0.13	0.03	0	0	17.84	78.68	2.9	0.58	0	5.38	9.6	34.8	64.6	17.8	27.6	22.5	595	4.9		M/uL		RBC		Red Blood Cells
		305	4.74	0.83	3.8	0.1	0.01	0	0	17.51	80.19	2.17	0.11	0.04	6.99	12.5	45.6	65.3	17.9	27.4	21.2	648	4.7		g/dL		HGB		Hemoglobin
		401	1.74	0.11	1.49	0.13	0.01	0.01	0	6.08	85.43	7.53	0.59	0.38	3.3	6.7	20.8	63.1	20.3	32.2	24.2	267	5.9		%		HCT		Hematocrit
		402	2.66	0.51	2.08	0.05	0.02	0.01	0	19	78.06	1.89	0.61	0.44	5.57	10.2	36.7	65.9	18.3	27.8	21	367	4.8		fL		MCV		Mean Corpuscular Volume
	HRTV + SGE	306	4.3	0.71	3.48	0.1	0.01	0	0	16.55	80.94	2.21	0.29	0.02	6.67	12.3	43.6	65.4	18.4	28.2	26.2	776	4.5		pg		MCH		Mean Corpuscular Hemoglobin
		307	2.66	0.5	1.92	0.11	0.1	0.03	0	18.71	72.32	4.15	3.73	1.09	3.29	5.6	20.5	62.3	17	27.3	25.9	293	5.6		K/uL		MCHC		Mean Corpuscular Hemoglobin Concentration
		308	1.94	0.18	1.66	0.06	0.03	0.01	0	9.21	85.47	3.34	1.48	0.48	2.28	3.7	15	66	16.2	24.7	30.5	357	5.3		K/uL		RDW		Red Cell Distribution Width
		309	2.7	0.33	2.18	0.15	0.03	0	0	12.22	80.92	5.73	0.96	0.17	4.14	7.7	27.2	65.7	18.6	28.3	25.4	322	5.1		K/uL		PLT		Platelets
		310	4.6	0.98	3.5	0.1	0.02	0	0	21.4	76.02	2.13	0.41	0.03	7.74	14.3	50.8	65.6	18.5	28.1	24.9	646	4		fL		MPV		Mean Platelet Volume
		406	1.58	0.27	1.21	0.06	0.03	0.01	0	17.38	76.67	3.67	1.64	0.64	3.99	6.9	25.7	64.3	17.3	26.8	22.1	283	5.5
		407	3.44	0.63	2.62	0.14	0.04	0.01	0	18.32	76.14	4.11	1.11	0.32	6.58	11.2	42.2	64.1	17	26.5	24.3	801	5.2
			Parameter
Day	Group	Animal	WBC	NEUT	LYMPH	MONO	EOS	BASO	nRBCs	NEUT %	LYMPH %	MONO %	EOS %	BASO %	RBC	HGB	HCT	MCV	MCH	MCHC	RDW	PLT	MPV
3	Control	153	1.32	0.29	0.84	0.14	0.04	0.01	0	21.79	64	10.6	2.83	0.78	8.99	16.6	53.2	59.2	18.5	31.2	24.5	541	5.3
		154	2.78	0.69	1.9	0.16	0.02	0	0	24.8	68.51	5.82	0.71	0.17	9.87	18.3	64.2	65	18.5	28.5	25.2	294	4.3
	HRTV	304	Insufficient Sample
		305	4.52	1.73	2.17	0.51	0.09	0.02	0	38.25	48.11	11.24	1.91	0.5	5.68	10.4	37.7	66.4	18.3	27.6	20.5	435	5.3
		401	3.52	1.55	1.77	0.12	0.09	0.01	0	43.9	50.15	3.3	2.48	0.17	5.81	10.3	37.2	64	17.7	27.7	20.9	295	5.3
		402	5.64	3.68	1.81	0.12	0.02	0.01	0	65.21	32.09	2.18	0.41	0.11	7.62	13.8	50.2	65.9	18.1	27.5	20.4	359	4.2
	HRTV + SGE	309	3.58	2.24	1.04	0.17	0.08	0.04	0	62.7	29.14	4.86	2.15	1.16	6.85	12.1	43.2	63.1	17.7	28	22.9	349	5.2
		310	4.06	2.76	0.95	0.08	0.2	0.07	0	67.9	23.4	2.05	4.84	1.8	4.9	8.8	32.9	67.2	18	26.7	25.9	488	5.4
		406	7.54	5.69	1.49	0.22	0.12	0.02	0	75.53	19.72	2.88	1.64	0.23	4.9	9.2	33.7	68.7	18.8	27.3	23.2	386	5
		407	2.36	1.8	0.48	0.04	0.04	0.01	0	76.06	20.22	1.7	1.55	0.47	4.86	8.7	33.1	68.1	17.9	26.3	26.1	303	5.2
			Parameter
Day	Group	Animal	WBC	NEUT	LYMPH	MONO	EOS	BASO	nRBCs	NEUT %	LYMPH %	MONO %	EOS %	BASO %	RBC	HGB	HCT	MCV	MCH	MCHC	RDW	PLT	MPV
8	Control	151	2.1	0.49	1.34	0.15	0.09	0.02	0	23.5	63.68	7.29	4.47	1.06	7.52	11.9	42	55.8	15.8	28.3	21.1	184	5.3
		152	4.8	1.13	3.29	0.17	0.17	0.04	0	23.51	68.44	3.61	3.63	0.81	7.48	12.7	45.7	61.1	17	27.8	18	411	5.2
	HRTV	301	12.32	3.22	8.24	0.77	0.08	0.01	0	26.15	66.91	6.24	0.62	0.08	5.88	10.5	36.5	62	17.9	28.8	24.9	292	5.3
		302	3.98	0.28	3.46	0.22	0.02	0	0	7	87.03	5.57	0.4	0	1.84	3.1	10.7	58.1	16.8	29	27.8	173	5.7
		303	22.04	7.4	12.19	2.22	0.21	0.02	0	33.59	55.3	10.05	0.96	0.1	7.08	12.7	44.7	63.2	17.9	28.4	22.9	861	5.1
	HRTV + SGE	306	30.64	14.57	10.41	4.85	0.78	0.03	0	47.55	33.96	15.83	2.54	0.11	4.84	10.1	33.8	69.9	20.9	29.9	31.3	746	4.7
		307	20.6	9.34	9.53	1.55	0.14	0.04	0	45.35	46.24	7.54	0.67	0.2	6.83	14	48.4	70.8	20.5	28.9	30.8	759	5.4
		308	13.9	5.74	7.14	0.95	0.06	0	0	41.32	51.37	6.84	0.43	0.03	14.96	11.1	High	69	7.4	10.8	34.2	2702	5.9
			Parameter
Day	Group		WBC	NEUT	LYMPH	MONO	EOS	BASO	nRBCs	NEUT %	LYMPH %	MONO %	EOS %	BASO %	RBC	HGB	HCT	MCV	MCH	MCHC	RDW	PLT	MPV
0	Control	Average	3.155	0.59	2.42	0.1	0.035	0.01	0	18.185	76.4275	3.4925	1.5325	0.3675	5.2675	9.05	33.625	64.075	16.95	26.45	23.875	477.5	5.25
		SD	1.28065	0.262202	1.00678	0.0583095	0.015	0.00707107	0	3.7394	1.54271	1.41542	1.40304	0.20216	1.7926	3.28062	11.173	1.06624	0.855862	1.73566	6.63829	141.132	0.287228
	HRTV	Average	3.21143	0.612857	2.49429	0.0957143	0.01	0.00285714	0	18.37	77.7871	3.38	0.308571	0.157143	5.97571	10.9429	39.2143	65.3429	18.4286	28.2429	21.9286	437.286	4.74286
		SD	1.03906	0.254318	0.821894	0.0261081	0.0106904	0.00451754	0	5.74733	4.27058	1.80284	0.251022	0.170186	1.51472	2.62017	10.4547	1.15741	0.786882	1.62116	1.10287	152.165	0.577821
	HRTV + SGE	Average	3.03143	0.514286	2.36714	0.102857	0.0371429	0.00857143	0	16.2557	78.3543	3.62	1.37429	0.392857	4.95571	8.81429	32.1429	64.7714	17.5714	27.1286	25.6143	496.857	5.02857
		SD	1.0544	0.260267	0.815891	0.032388	0.0271052	0.00989743	0	3.85502	4.02676	1.15029	1.06759	0.354631	1.88458	3.57229	12.3974	1.20915	0.863075	1.18889	2.35822	217.155	0.533758
			Parameter
Day	Group		WBC	NEUT	LYMPH	MONO	EOS	BASO	nRBCs	NEUT %	LYMPH %	MONO %	EOS %	BASO %	RBC	HGB	HCT	MCV	MCH	MCHC	RDW	PLT	MPV
3	Control	Average	2.05	0.49	1.37	0.15	0.03	0.005	0	23.295	66.255	8.21	1.77	0.475	9.43	17.45	58.7	62.1	18.5	29.85	24.85	417.5	4.8
		SD	0.73	0.2	0.53	0.01	0.01	0.005	0	1.505	2.255	2.39	1.06	0.305	0.44	0.85	5.5	2.9	0	1.35	0.35	123.5	0.5
	HRTV	Average	4.56	2.32	1.91667	0.25	0.0666667	0.0133333	0	49.12	43.45	5.57333	1.6	0.26	6.37	11.5	41.7	65.4333	18.0333	27.6	20.6	363	4.93333
		SD	0.865948	0.964469	0.179877	0.183848	0.0329983	0.00471405	0	11.6088	8.07579	4.03294	0.873041	0.171464	0.885475	1.62686	6.01387	1.03387	0.249444	0.0816497	0.216025	57.2247	0.518545
	HRTV + SGE	Average	4.385	3.1225	0.99	0.1275	0.11	0.035	0	70.5475	23.12	2.8725	2.545	0.915	5.3775	9.7	35.725	66.775	18.1	27.075	24.525	381.5	5.2
		SD	1.92408	1.5208	0.358539	0.0711952	0.0591608	0.0229129	0	5.5634	3.75129	1.2249	1.34463	0.614512	0.850305	1.39821	4.32572	2.18789	0.41833	0.641775	1.4805	68.1561	0.141421
			Parameter
Day	Group		WBC	NEUT	LYMPH	MONO	EOS	BASO	nRBCs	NEUT %	LYMPH %	MONO %	EOS %	BASO %	RBC	HGB	HCT	MCV	MCH	MCHC	RDW	PLT	MPV
8	Control	Average	3.45	0.81	2.315	0.16	0.13	0.03	0	23.505	66.06	5.45	4.05	0.935	7.5	12.3	43.85	58.45	16.4	28.05	19.55	297.5	5.25
		SD	1.35	0.32	0.975	0.01	0.04	0.01	0	0.005	2.38	1.84	0.42	0.125	0.02	0.4	1.85	2.65	0.6	0.25	1.55	113.5	0.05
	HRTV	Average	12.78	3.63333	7.96333	1.07	0.103333	0.01	0	22.2467	69.7467	7.28667	0.66	0.06	4.93333	8.76667	30.6333	61.1	17.5333	28.7333	25.2	442	5.36667
		SD	7.38014	2.92138	3.56937	0.843603	0.0793025	0.00816497	0	11.2007	13.1081	1.97302	0.230362	0.0432049	2.24151	4.10636	14.4871	2.17715	0.518545	0.249444	2.01163	300.234	0.249444
	HRTV + SGE	Average	21.7133	9.88333	9.02667	2.45	0.326667	0.0233333	0	44.74	43.8567	10.07	1.21333	0.113333	8.87667	11.7333	41.1	69.9	16.2667	23.2	32.1	1402.33	5.33333
		SD	6.87927	3.62525	1.3816	1.71464	0.322215	0.0169967	0	2.5797	7.30467	4.08295	0.943198	0.0694422	4.37761	1.65395	7.3	0.734847	6.27181	8.77762	1.49889	919.018	0.492161

## Sheet: S3. Chemistry
Supplementary Table S3. Serum Chemistry Results
			Parameter
Day	Group	Animal	BUN	CRE	ALT	ALP	AST	TBIL	GLU	CA	TP	ALB	GLOB	NA+	K+	CL-	TCO2		Unit of Measurement		Abbreviation		Parameter
3	Control	153	40	0.7	586	142	1990	0.2	204	12.4	4.4	4	0.3	146	> 8.5	110	9		mg/dL		BUN		Blood Urea Nitrogen
		154	Insufficient Sample																mg/dL		CRE		Creatine
	HRTV	304	Insufficient Sample																u/L		ALT		Alanine transaminase
		305	30	0.5	246	177	665	0.4	29	10.6	4.5	3.3	1.2	147	7.7	123	14		u/L		ALP		Alkaline phosphatase
		401	30	0.2	608	81	>2000	0.5	79	12.8	4.3	3.1	1.2	145	>8.5	103	10		u/L		AST		Aspartate aminotransferase
		402	36	0.4	444	125	1038	0.3	102	12	4.3	3.8	0.6	148	HEM	113	9		mg/dL		TBIL		Total Bilirubin
	HRTV + SGE	309	Insufficient Sample																mg/dL		GLU		Glucose
		310	35	0.3	88	70	308	0.3	35	10.5	4.9	2.6	2.3	143	6.9	111	11		mg/dL		CA		Calcium
		406	30	<0.2	61	76	242	0.3	73	11	5	2.8	2.2	146	7.5	110	12		g/dL		TP		Total Protein
		407	Insufficient Sample																g/dL		ALB		Albumin
																			g/dL		GLOB		Globulin
			Parameter																mmol/L		NA+		Sodium
Day	Group	Animal	BUN	CRE	ALT	ALP	AST	TBIL	GLU	CA	TP	ALB	GLOB	NA+	K+	CL-	TCO2		mmol/L		K+		Potassium
8	Control	151	27	0.2	189	67	735	0.3	164	10.9	4.6	4.4	0.2	148	HEM	103	15		mmol/L		CL-		Chlorine
		152	24	0.3	68	95	305	0.3	176	11	4.9	4.2	0.7	145	6.5	103	16		mmol/L		TCO2		Total CO2
	HRTV	301	134	0.9	668	29	1891	0.3	148	12.9	4.5	3.5	0	160	8.7	112	10				HEM		Hemolysis
		302	21	0.6	78	111	280	0.4	170	11.9	4.8	3.3	1.5	144	6.4	108	15
		303	Insufficient Sample
	HRTV + SGE	306	21	0.3	104	30	771	0.7	97	12.5	5.3	3.2	2.1	149	HEM	110	11
		307	72	0.5	913	43	2507	0.5	119	13	5	3.5	1.6	152	13.1	105	11
		308	27	0.7	2227	38	6	0.5	117	12.1	5	3.9	0	151	13	110	8
									S

## Sheet: S4. Liver Pathology
Supplementary Table S4. Liver Pathology Scoring
			Pathology
Day	Group	Animal	Portal mixed inflammation	Lymphocytes/ nRBCs	Granuloma-like lobular lesions	Megakaryocytes	Sinusoidal cellularity
3	Control	153	0	0	0	0	0
		154	0	0	0	0	0
	HRTV	304	0	1+	1+	0	1+
		305	0	2+	1+	0	1+
		401	0	1+	1+	0	1+
		402	0	1+	0	0	0-1+
	HRTV + SGE	309	0-1+	0-1+	0-1+	0-1+	0
		310	0	0	0	0-1+	0
		406	0	0-1+	0	0	0-1+
		407	0	2+	0	0	0-1+
			Pathology
Day	Group	Animal	Portal mixed inflammation	Lymphocytes/ nRBCs	Granuloma-like lobular lesions	Megakaryocytes	Sinusoidal cellularity
8	Control	151	0	0	0	0	0
		152	0	0	0	0	0
	HRTV	301	0	1+	0	1+ (rare)	0-1+
		302	1+	1-2+	1+	0	0-1+
		303	1+	1+	0	0	0-1+
	HRTV + SGE	306	2-3+	2+	0	0	1+
		307	2+	1+	1+	2+	1+
		308	2+	1+	0	1+	1+
Score	Severity
0	None
1+	Mild/Occasional
2+	Moderate
3+	Severe/Frequent

## Sheet: S5. Spleen Pathology
Supplementary Table S5. Spleen Pathology and Viral Antigen Scoring
			PALS Diameter Measurement (µm)											Pathology				Viral Antigen														Hematopoiesis Score	Viral Antigen Score
Day	Group	Animal	1	2	3	4	5	6	7	8	9	10	Average	Hematopoiesis	Score	GC	GC/4x Field	Antigen	Score	Note								Day	Group		PALS
3	Control	153	287.8	382.2	315.9	227.2	402.9	432.9	280.3	298	287.1	384.1	329.84	Normal	1	Present	2.5	Poor stain	NA									3	Control	Average	301.515	1	0
		154	352.4	210.7	304.6	225.1	221.1	279.3	332.4	371.5	217.4	217.4	273.19	Normal	1	Absent	0	Negative	0	Large amount of pals are fused and tough to accurately measure										SD	28.325	0	0
	HRTV	304	246.8	353.4	238.3	333.3	191	248.9	248.9	148.5	239.6	230.5	247.92	Normal	1	Absent	0	Positive	2										HRTV	Average	280.75	1.75	2
		305	246.2	270.2	196.1	559.1	512.5	414.8	385.9	290.2	342.9	372.7	359.06	Increase	2	Absent	0	Positive	2											SD	46.0575	0.433013	0
		401	110.8	211.9	202.3	294.8	365.5	271.6	236.6	184.2	361.8	230.9	247.04	Increase	2	Absent	0	Positive	2										HRTV + SGE	Average	282.983	2.5	3
		402	395.9	271.3	196.4	259.2	236.3	238.9	198.9	243.4	291.6	357.9	268.98	Increase	2	Absent	0	Positive	2											SD	20.2644	0.5	0
	HRTV + SGE	309	268	254.7	249.9	183.2	338.7	381.9	315.3	260.2	353.7	358	296.36	Increase	3	Absent	0	Positive	3
		310	279.8	294.4	388.7	300.7	307.9	308.2	271.5	331.5	275.1	330.2	308.8	Increase	3	Absent	0	Positive	3													Hematopoiesis Score	Viral Antigen Score
		406	221.5	257.1	321.4	314.4	328.1	209.5	234.7	233.6	226	249.5	259.58	Increase	2	Absent	0	Positive	3									Day	Group		PALS
		407	267.4	340.7	225.3	252.9	251.4	301	238.7	274.4	237.3	282.8	267.19	Increase	2	Absent	0	Positive	3									8	Control	Average	317.875	1	0
																														SD	9.335	0	0
																													HRTV	Average	303.84	2.33333	1.66667
			PALS Diameter Measurement (µm)											Pathology				Viral Antigen												SD	30.8516	0.471405	0.471405
Day	Group	Animal	1	2	3	4	5	6	7	8	9	10	Average	Hematopoiesis	Score	GC	GC/4x Field	Antigen	Score	Note									HRTV + SGE	Average	309.915	2.33333	1.33333
8	Control	151	296.7	349.8	256.8	290.7	389.6	354.1	344.1	396	321	273.3	327.21	Normal	1	Present	3.5	Negative	0											SD	10.435	0.471405	0.471405
		152	333.4	365	318	300	336	277	346	286	291	233	308.54	Normal	1	Present	4	Negative	0
	HRTV	301	347.4	336.9	230.9	291.3	303.5	340.1	328.6	356.7	338.5	328.2	320.21	Increase	2	Absent	0	Positive	2
		302	266.1	277	334.2	327	416	228.9	398.7	243.8	357.2	457.9	330.68	Increase	3	Absent	0	Positive	2
		303	221.6	245.4	274.7	238.6	223.7	205.3	255	342	364.3	235.7	260.63	Increase	2	Absent	0	positive	1
	HRTV + SGE	306	Appears decreased but staining and knife marks make it impossible to accurately measure											Increase	2	Absent	0	Positive	1	Excluded from PALS Average and SD calculations
		307	393.3	269.1	402.3	309.7	257.2	305.9	275.5	187.4	304.9	289.5	299.48	Increase	2	Absent	0	positive	1
		308	385.5	296.4	300.7	240.8	369.3	290.5	362.4	347.9	322.3	287.7	320.35	Increase	3	Absent	0	Positive	2
Hematopoiesis Score			Viral Antigen Score
Score	Severity		Score	Severity		GC - Germinal Center
1	Normal		0	Negative
2	Increased		1	Mild
3	Greatly Increased		2	Moderate
			3	Severe
